# Supplementary material for: Physicochemical Properties of Nanoencapsulated Essential Oils: Optimizing D-Limonene Preservation
Source: Polymers (Basel). 2025 Jan 27;17(3):348. doi: 10.3390/polym17030348 (PMC11820669; doi:10.3390/polym17030348)
Supplement: Supplementary file 1 [file polymers-17-00348-s001.zip]

Archive with 1 entries (1 files):
- polymers-3259279-supplementary.pdf
